# Supplementary material for: Of herds and societies—Seasonal aspects of Vinča culture herding and land use practices revealed using sequential stable isotope analysis of animal teeth
Source: PLoS One. 2021 Oct 7;16(10):e0258230. doi: 10.1371/journal.pone.0258230 (PMC8496836; doi:10.1371/journal.pone.0258230)
Supplement: S1 Table — (XLSX) [file pone.0258230.s001.xlsx]

## Sheet: Sheet1
Sample Number	Site	Context	Element	Species	d13C collagen	Photo_number		Symmetry	MWS	Suggested Age	Ducos (H/DT)	Ducos age
7230	Vinca-Belo Brdo	BB09/6/1	M3	Bos taurus	NA	2130		left	G	adult	3.8069	2-4 years
7237	Vinca-Belo Brdo	BB09/90/5	Mandible/M2/M3	Cervus elaphus	-21.4484	2127		left		26 - 33 m
7238	Vinca-Belo Brdo	BB09/18/10	Mandible/M3	Cervus elaphus	-19.9146	2127		right		26 - 33 m
7240	Vinca-Belo Brdo	BB07/374/5	M3	Bos taurus	NA	2129		right	G	adult	2.91333	4-6 years
7241	Vinca-Belo Brdo	BB07/226/1	M3	Bos taurus	NA	2129		left	E	30 - 36 m	4.11043	2-4 years
7242	Vinca-Belo Brdo	BB09/42/2	M3	Bos taurus	NA	2130		left	H	old adult	3.32143	4-6 years
7244	Vinca-Belo Brdo	BB07/149/1	Mandible/M3	Bos taurus	-18.2944	2131		left	G	adult	3.44898	4-6 years
7245	Vinca-Belo Brdo	BB07/207/1	M3	Capra hircus	NA	2132	M3:W M2:W	left	F	3 - 4 y	4.55072	4-6 years
7247	Vinca-Belo Brdo	BB09/11/4	M3	Ovis aries	NA	2133		right	F	3 - 4 y	6.11864	2-4 years
7250	Vinca-Belo Brdo	BB07/186/7	M3	Ovis aries	NA	2134		right	E	2 - 3 y	5.32877	2-4 years
7251	Vinca-Belo Brdo	BB09/75/35	M3	Ovis aries	NA	2135		left	E	2 - 3 y	5.47761	2-4 years
7254	Vinca-Belo Brdo	BB09/74/1	M2/M3	Sus scrofa	NA	2136		left	E	21 - 27 m
7255	Vinca-Belo Brdo	BB07/165/15	M2/M3	Sus scrofa	NA	2137		left	D	14 - 21 m
7256	Vinca-Belo Brdo	BB07/76/1	M2/M3	Sus scrofa	NA	2138		left	D	14 - 21 m
7268	Stubline	S13/27/2	M3	Bos taurus	NA	2143		right	E	30 - 36 m	4.00637	2-4 years
7267	Stubline	S13/7/1	M3	Ovis/Capra	NA	2146		right	GH	4 - 8 y	3.03279	4-6 years
7279	Stubline	S15/2/40	M3	Ovis/Capra	NA	2151	in photo bag is marked STU23 this has been corrected	left	F	3 - 4 y	5.41538	2-4 years
7285	Stubline	S15/52/8	M3	Ovis/Capra	NA	2154		left	G	4 - 6 y	5.84	2-4 years
7286	Stubline	S15/31/48	M3	Ovis/Capra	NA	2155		right	E	2 - 3 y	5.82456	2-4 years
7287	Stubline	S15/77/32	M3	Ovis/Capra	NA	2155		left	E	2 - 3 y	4.76	2-4 years
7265	Stubline	S13/27/1	M2/M3	Sus scrofa	NA	2144		left	D	14 - 21 m
7292	Stubline	S15/114/15	M2/M3	Sus scrofa	NA	2158		right	E	21 - 27 m
7269	Stubline	S13/14/2	M2/M3	Sus scrofa	NA	2144		right	D	14 - 21 m
Age references:
Halstead 1985 for cattle
Payne 1973 for sheep/goat
Hambleton 1999 for pig
Brown and Chapman 1991 for red deer
Ducos 1968 for Cattle and Sheep crown height measurements
