# Supplementary material for: Of herds and societies—Seasonal aspects of Vinča culture herding and land use practices revealed using sequential stable isotope analysis of animal teeth
Source: PLoS One. 2021 Oct 7;16(10):e0258230. doi: 10.1371/journal.pone.0258230 (PMC8496836; doi:10.1371/journal.pone.0258230)
Supplement: S2 Table — (XLSX) [file pone.0258230.s002.xlsx]

## Sheet: Sheet1
	VBB-B7230	VBB-B7244	VBB-B7242	VBB-B7241	VBB-B7240	ST-B7268		VBB-C7245	VBB-OC7247	VBB-OC7251	VBB-OC7250		ST-OC7267	ST-OC7287	ST-OC7279	ST-OC7285	ST-OC7286		VBB-SS7254/M2	VBB-SS7255/M2	VBB-SS7256/M2		VBB-SS7254/M3	VBB-SS7255/M3	VBB-SS7256/M3		ST-SS7265/M2	ST-SS7269/M3	ST-SS7279/M2		ST-SS7265/M3	ST-SS7269/M3	ST-SS7279/M3		VBB-CE7237/M2	VBB-CE7237/M3	VBB-CE7238
	-10.188	-8.182	-10.02	-11.776	-13.22	-11.55		-10.582	-10.079	-10.798	-11.9905		-10.558	-13.709	-11.118	-12.765	-12.674		-13.051	-11.738	-12.211		-11.607	-10.46	-11.252		-12.431	-12.473	-12.615		-12.565	-12.533	-12.129		-12.308	-13.38	-11.881
	-10.331	-8.539	-10.165	-11.722	-13.441	-11.35		-11.234	-10.05	-11.592	-11.7826		-10.572	-13.779	-11.714	-13.599	-13.28		-11.849	-11.452	-12.071		-12.354	-12.039	-11.894		-12.684	-12.198	-12.597		-12.584	-12.835	-12.155		-12.176	-13.685	-12.072
	-9.964	-8.9	-9.402	-11.71	-14.085	-10.367		-11.796	-10.831	-11.758	-11.9355		-10.513	-13.762	-11.991	-13.666	-13.677		-12.673	-11.582	-12.418		-12.569	-11.218	-11.96		-12.855	-12.406	-12.516		-12.794	-12.549	-12.188		-10.945	-13.093	-13.308
	-9.805	-9.176	-9.731	-11.469	-14.075	-10.45		-12.018	-11.793	-11.997	-12.5336		-11.075	-13.603	-12.232	-13.658	-13.873			-12.001			-12.42	-11.912	-12.142		-12.882	-12.435	-12.602		-12.714	-12.543	-12.324		-13.255	-11.951	-12.988
	-9.478	-9.453	-10.097	-11.531	-13.527	-10.421		-11.936	-10.959	-11.785	-13.2885		-12.797	-13.157	-13.549	-13.372	-13.985						-12.444	-11.323	-12.39		-12.225					-12.598	-11.982		-13.941	-12.523	-13.043
	-9.363	-9.771	-10.116	-11.389	-13.593	-10.406		-11.743	-13.166	-12.47	-13.6405		-13.653	-12.383	-13.934	-12.853	-13.923						-12.779										-12.645		-14.716	-12.62	-12.699
	-9.408	-9.967	-10.692	-11.625	-13.403	-10.58		-11.395	-13.351	-12.771	-13.8195		-13.822	-11.471	-14.204	-12.298	-13.401																		-15.181	-12.295	-12.483
	-9.615	-10.128	-10.485	-11.702	-13.17	-10.719		-10.968	-13.332	-12.876	-14.0715		-13.862	-10.554	-14.503	-12.001	-13.107																		-15.577		-12.826
	-9.635	-10.161	-10.852	-11.753	-13.078	-11.163		-10.995	-13.272	-13.352	-14.0585		-13.754	-9.824	-14.255	-11.702	-12.721																				-12.806
	-9.528	-10.405	-10.979	-11.806	-13.366	-11.284		-10.997	-12.929	-13.227	-13.8466		-13.477	-9.299	-14.452	-11.486	-12.304
	-9.723	-10.443	-11.002	-12.003	-13.335	-11.333		-11.066	-12.428	-13.482	-13.7805		-12.901	-8.892	-14.212	-11.611	-12.253
	-9.645	-10.53	-11.198	-11.989	-13.637	-11.481			-12.026	-13.412	-13.3726		-11.723	-9.226	-13.872	-11.761	-12.066
	-10.043	-10.24	-11.429	-11.454	-13.906	-11.158			-11.689	-13.332	-12.8665		-10.8	-13.786	-13.459	-12.711	-11.909
	-10.186	-9.776		-11.913		-11.568			-11.413	-13.327	-12.5546		-10.058		-13.058		-12.128
	-9.849			-11.771		-11.635			-11.132	-13.121	-12.2615		-9.734		-12.681
	-8.846			-11.683		-11.336			-11.051	-12.909	-11.8566		-9.171		-12.434
	-8.634			-11.626		-10.984			-10.883		-11.6395
	-7.978			-11.575
				-11.327
N	18	14	13	19	13	17		11	17	16	17		16	13	16	13	14		3	4	3		6	5	5		5	4	4		4	5	6		8	7	9
AVE	-9.56772	-9.69079	-10.4745	-11.6749	-13.5258	-11.0462		-11.3391	-11.7873	-12.6381	-12.9		-11.7794	-11.8035	-13.2293	-12.5756	-12.9501		-12.5243	-11.6932	-12.2333		-12.3622	-11.3904	-11.9276		-12.6154	-12.378	-12.5825		-12.6642	-12.6116	-12.2372		-13.5124	-12.7924	-12.6784
SD	0.589206	0.740791	0.607842	0.188492	0.326676	0.457494		0.471614	1.12315	0.813485	0.883877		1.65442	1.9935	1.07685	0.82285	0.749765		0.614636	0.236143	0.174575		0.399228	0.631003	0.423791		0.282668	0.123096	0.0449778		0.108935	0.127373	0.227968		1.62891	0.617796	0.461712
Mdpt	-9.1545	-9.356	-10.4155	-11.665	-13.5815	-11.001		-11.3	-11.7005	-12.14	-12.8555		-11.5165	-11.339	-12.8105	-12.576	-12.947		-12.45	-11.7265	-12.2445		-12.193	-11.2495	-11.821		-12.5535	-12.3355	-12.5655		-12.6795	-12.684	-12.3135		-13.261	-12.818	-12.5945
min	-10.331	-10.53	-11.429	-12.003	-14.085	-11.635		-12.018	-13.351	-13.482	-14.0715		-13.862	-13.786	-14.503	-13.666	-13.985		-13.051	-12.001	-12.418		-12.779	-12.039	-12.39		-12.882	-12.473	-12.615		-12.794	-12.835	-12.645		-15.577	-13.685	-13.308
max	-7.978	-8.182	-9.402	-11.327	-13.078	-10.367		-10.582	-10.05	-10.798	-11.6395		-9.171	-8.892	-11.118	-11.486	-11.909		-11.849	-11.452	-12.071		-11.607	-10.46	-11.252		-12.225	-12.198	-12.516		-12.565	-12.533	-11.982		-10.945	-11.951	-11.881
A	2.353	2.348	2.027	0.676	1.007	1.268		1.436	3.301	2.684	2.432		4.691	4.894	3.385	2.18	2.076		1.202	0.549	0.347		1.172	1.579	1.138		0.657	0.275	0.099		0.229	0.302	0.663		4.632	1.734	1.427
diet_Mdpt	-23.2545	-23.456	-24.5155	-25.765	-27.6815	-25.101		-25.4	-25.8005	-26.24	-26.9555		-25.6165	-25.439	-26.9105	-26.676	-27.047		-26.55	-25.8265	-26.3445		-26.293	-25.3495	-25.921		-26.6535	-26.4355	-26.6655		-26.7795	-26.784	-26.4135		-27.361	-26.918	-26.6945
diet_min	-24.431	-24.63	-25.529	-26.103	-28.185	-25.735		-26.118	-27.451	-27.582	-28.1715		-27.962	-27.886	-28.603	-27.766	-28.085		-27.151	-26.101	-26.518		-26.879	-26.139	-26.49		-26.982	-26.573	-26.715		-26.894	-26.935	-26.745		-29.677	-27.785	-27.408
diet_max	-22.078	-22.282	-23.502	-25.427	-27.178	-24.467		-24.682	-24.15	-24.898	-25.7395		-23.271	-22.992	-25.218	-25.586	-26.009		-25.949	-25.552	-26.171		-25.707	-24.56	-25.352		-26.325	-26.298	-26.616		-26.665	-26.633	-26.082		-25.045	-26.051	-25.981
																																			d18O ave	d13Cmax	d13C ampitude
																																					1.68846
																																					3.4
																																			d18O ave	d13Cmax	d13C ampitude
																																					1.3
																																					0
																																					0.3
																																					0.4
