# Supplementary material for: Of herds and societies—Seasonal aspects of Vinča culture herding and land use practices revealed using sequential stable isotope analysis of animal teeth
Source: PLoS One. 2021 Oct 7;16(10):e0258230. doi: 10.1371/journal.pone.0258230 (PMC8496836; doi:10.1371/journal.pone.0258230)
Supplement: S3 Table — (XLSX) [file pone.0258230.s003.xlsx]

## Sheet: Sheet1
	VBB-B7230	VBB-B7244	VBB-B7242	VBB-B7241	VBB-B7240	STB7268		VBB-C7245	VBB-OC7247	VBB-OC7251	VBB-OC7250		ST-OC7267	ST-OC7285	ST-OC7287	ST-OC7279	ST-OC7286		VBB-SS7254/M2	VBB-SS7255/M2	VBB-SS7256/M2		VBB-SS7254/M3	VBB-SS7255/M3	VBB-SS7256/M3		ST-SS7265/M2	ST-SS7269/M3	ST-SS7279/M2		ST-SS7265/M3	ST-SS7269/M3	ST-SS7279/M3		VBB-CE7237/M2	VBB-CE7237/M3	VBB-CE7238
	-8.573	-6.562	-9.595	-9.072	-6.567	-8.683		-5.606	-4.406	-6.181	-4.677		-5.974	-5.71	-7.922	-4.733	-5.481		-6.463	-8.394	-7.037		-7.51		-7.327		-7.641	-6.882	-7.16			-6.874	-7.561		-8.681	-5.728	-6.569
	-8.352	-6.788	-8.234	-8.24	-7.683	-8.491		-6.266	-5.489	-4.549	-5.01187		-5.406	-6.321	-8.333	-4.636	-7.441		-6.964	-8.639	-7.21		-7.532	-7.247	-6.785		-8.07	-7.474	-7.82		-7.433	-6.934	-7.461		-8.473	-7.49	-6.715
	-7.411	-5.891	-5.926	-7.928	-8.378	-8.056		-5.496	-5.653	-4.684	-5.199		-5.3	-7.525	-8.372	-4.63	-9.008		-6.334	-9.066	-7.512		-7.615	-7.884	-6.752		-8.067	-7.456	-7.898		-7.134	-7.328	-7.706		-8.061	-7.447	-5.989
	-6.948	-5.779	-5.89	-7.366	-8.402	-7.924		-4.406	-5.33	-5.035	-6.45587		-5.446	-7.729	-7.919	-4.696	-10.434			-8.714			-7.751	-7.919	-6.421		-8.003	-7.162	-7.672		-7.264	-7.154	-8.03		-7.1	-8.195	-5.521
	-6.481	-5.881	-5.736	-6.723	-7.491	-6.862		-3.254	-6.835	-5.884	-7.398		-7.495	-7.387	-7.571	-6.891	-10.581						-7.771	-8.514	-6.653		-7.341				-7.083	-6.894	-7.958		-6.382	-8.323	-4.563
	-5.966	-6.276	-6.155	-6.072	-7.651	-7.159		-1.82	-8.028	-6.559	-8.161		-9.235	-6.562	-6.541	-8.726	-9.527						-7.407	-8.444									-7.803		-5.949	-8.6	-4.743
	-5.117	-7.068	-5.741	-5.73	-6.9	-6.804		-1.224	-8.477	-7.14	-8.719		-10.13	-5.42	-5.591	-9.784	-8.18																		-5.805	-8.939	-4.744
	-4.68	-8.027	-6.658	-6.175	-7.284	-6.95		-1.111	-9.203	-7.187	-9.672		-10.629	-3.7	-5	-10.432	-6.95																		-5.481	-8.964
	-4.947	-8.58	-6.976	-7.202	-7.06	-7.027		-1.745	-8.878	-8.659	-10.038		-10.633	-3.576	-4.162	-9.506	-5.506																		-4.872
	-5.716	-9.131	-7.521	-7.528	-6.749	-8.418		-2.758	-8.349	-9.19	-10.4849		-10.072	-2.936	-3.852	-9.592	-4.741
	-6.878	-9.395	-7.899	-7.78	-6.637	-9.102		-4.211	-7.24	-9.688	-9.926		-9.497	-2.803	-3.593	-8.673	-4.129
	-7.735	-9.053	-7.909	-7.799	-7.452	-10.153			-6.589	-9.662	-9.45187		-8.008	-2.41	-3.366	-7.952	-3.702
	-7.741	-8.813	-7.951	-7.348	-7.882	-10.181			-5.59	-9.74	-7.824		-6.717	-4.604	-7.278	-7.069	-3.688
	-8.415	-8.403		-7.656		-10.289			-4.624	-9.645	-7.22888		-5.653			-5.756	-3.515
	-7.979			-7.455		-9.515			-3.953	-9.44	-6.087		-4.76			-4.762
	-7.498			-7.24		-9.253			-3.92	-8.867	-5.35088		-3.975			-3.958
	-7.668			-6.68		-9.4			-3.977		-3.906
	-8.179			-6.218		-8.326
				-5.087
N	18	14	13	19	13	18		11	17	16	17		16	13	13	16	14		3	4	3		6	5	5		5	4	4		4	5	6		9	8	7
AVE	-7.01578	-7.54621	-7.09162	-7.121	-7.39508	-8.47739		-3.44518	-6.26712	-7.63187	-7.38772		-7.43312	-5.12946	-6.11538	-6.98725	-6.6345		-6.587	-8.70325	-7.253		-7.59767	-8.0016	-6.7876		-7.8244	-7.2435	-7.6375		-7.2285	-7.0368	-7.75317		-6.756	-7.96075	-5.54914
SD	1.25437	1.35477	1.2027	0.958446	0.607281	1.18938		1.86452	1.83233	1.94615	2.11746		2.31017	1.91132	1.92696	2.26111	2.58143		0.332802	0.277769	0.240402		0.142974	0.511944	0.333444		0.323413	0.280245	0.331845		0.156185	0.197482	0.221626		1.38499	1.07098	0.900389
Mdpt	-6.6265	-7.587	-7.6655	-7.0795	-7.4845	-8.5465		-3.6885	-6.5615	-7.1445	-7.19544		-7.304	-5.0695	-5.869	-7.195	-7.048		-6.649	-8.73	-7.2745		-7.589	-7.8805	-6.874		-7.7055	-7.178	-7.529		-7.258	-7.101	-7.7455		-6.7765	-7.346	-5.639
min	-8.573	-9.395	-9.595	-9.072	-8.402	-10.289		-6.266	-9.203	-9.74	-10.4849		-10.633	-7.729	-8.372	-10.432	-10.581		-6.964	-9.066	-7.512		-7.771	-8.514	-7.327		-8.07	-7.474	-7.898		-7.433	-7.328	-8.03		-8.681	-8.964	-6.715
max	-4.68	-5.779	-5.736	-5.087	-6.567	-6.804		-1.111	-3.92	-4.549	-3.906		-3.975	-2.41	-3.366	-3.958	-3.515		-6.334	-8.394	-7.037		-7.407	-7.247	-6.421		-7.341	-6.882	-7.16		-7.083	-6.874	-7.461		-4.872	-5.728	-4.563
A	3.893	3.616	3.859	3.985	1.835	3.485		5.155	5.283	5.191	6.57888		6.658	5.319	5.006	6.474	7.066		0.63	0.672	0.475		0.364	1.267	0.906		0.729	0.592	0.738		0.35	0.454	0.569		3.809	3.236	2.152
				Range
Vinca	N	Ave d13C mdpt	Ave Amp	Max	Min
Bos	5	-7.23962	3.4455	-4.68	-10.289
O/C	4	-6.14748	5.55197	-1.111	-10.4849
SUS M2	3	-7.55117	0.592333	-6.334	-9.066
SUS M3	3	-7.44783	0.845667	-7.327	-7.8805
CERV M2	1	-6.7765	3.809	-4.872	-8.681
Cerv M3	2	-6.4925	2.694	-4.563	-8.964
Stubline
Bos	1	-8.5465	3.485	-6.804	-10.289
O/C	5	-6.4971	6.1046	-2.41	-10.633
SUS M2	3	-7.47083	0.686333	-6.882	-9.066
SUS M3	3	-7.36817	0.457667	-6.874	-8.03
